# Supplementary material for: Application of Membrane Technology to Obtain Bioactive Products from Orange Peel Extract
Source: Foods. 2025 Dec 7;14(24):4202. doi: 10.3390/foods14244202 (PMC12732071; doi:10.3390/foods14244202)
Supplement: Supplementary file 1 [file foods-14-04202-s001.zip]

Archive with 1 entries (1 files):
- foods-4017272-supplementary.pdf
